# Supplementary material for: Application of Paper-Based Microfluidic Analytical Devices (µPAD) in Forensic and Clinical Toxicology: A Review
Source: Biosensors (Basel). 2023 Jul 18;13(7):743. doi: 10.3390/bios13070743 (PMC10377625; doi:10.3390/bios13070743)
Supplement: Supplementary file 1 [file biosensors-13-00743-s001.zip]

Archive with 1 entries (1 files):
- biosensors-2420350-supplementary.pdf
